# Supplementary material for: Are International Units of Anti-HBs Antibodies Always Indicative of Hepatitis B Virus Neutralizing Activity?
Source: Vaccines (Basel). 2023 Apr 4;11(4):791. doi: 10.3390/vaccines11040791 (PMC10147002; doi:10.3390/vaccines11040791)
Supplement: Supplementary file 1 [file vaccines-11-00791-s001.zip]

Archive with 1 entries (1 files):
- vaccines-2295749-Supplementary.pdf
